# Supplementary material for: Examining the Interaction of the Gut Microbiome with Host Metabolism and Cardiometabolic Health in Metabolic Syndrome
Source: Nutrients. 2021 Nov 29;13(12):4318. doi: 10.3390/nu13124318 (PMC8706982; doi:10.3390/nu13124318)
Supplement: Supplementary file 1 [file nutrients-13-04318-s001.zip]

Archive with 1 entries (1 files):
- nutrients-1455991-supplementary.pdf
